# Supplementary material for: Three-dimensional evaluation of soft tissue contour changes after premolar extraction with and without alveolar ridge preservation: A prospective observational study
Source: PLoS One. 2026 Feb 27;21(2):e0342338. doi: 10.1371/journal.pone.0342338 (PMC12948093; doi:10.1371/journal.pone.0342338)
Supplement: S1 File — (XLSX) [file pone.0342338.s001.xlsx]

## Sheet: LINEAR
ARP	H2 BUCCAL (TO-T1)	H2 LINGUAL (T0-T1)	H4 BUCCAL (TO-T1)	H4 LINGUAL (T0-T1)	H2 BUCCAL (T0-T2)	H2 LINGUAL (T0-T2)	H4 BUCCAL (TO-T2)	H4 LINGUAL (T0-T2)	VERTICAL (T0-T1)	VERTICAL (T0-T2)	H2 T0 TOTAL	H2 T1 TOTAL	H2 T2 TOTAL	H4 T0 TOTAL	H4 T1 TOTAL	H4 T2 TOTAL
1	1.4064	0.97564	-0.39235	0.09305	1.62135	0.98129	0.88942	0.41888	1.24669	0.59971	9.80397	7.42193	7.20133	10.7588	11.0581	9.4505
1	1.06385	5.03903	0.23163	-0.05674	1.6318	2.72299	0.61337	0.65869	2.45991	1.34502	9.51411	3.41123	5.15932	9.46601	9.29112	8.19395
1	2.11379	5.18124	0.8971	-0.02195	3.1196	4.37424	1.78329	0.80624	3.07244	2.15379	9.21003	1.915	1.71619	10.3597	9.48456	7.77018
1	1.28321	0.73335	0.25544	-0.10111	2.51759	1.00884	1.07115	0.20141	0.91901	0.99233	9.18622	7.16966	5.65979	10.0101	9.85573	8.7375
1	0.68298	0.57673	0.35224	-0.00869	1.28165	0.85885	0.89804	0.13905	0.41979	0.15719	9.0579	7.79819	6.9174	9.81681	9.47326	8.77972
1	1.08799	0.68797	-0.09265	-0.25574	1.01998	1.03427	0.45079	0.11929	1.16539	0.01077	9.13921	7.36325	7.08496	9.56864	9.91703	8.99856
1	1.06757	0.79835	0.28487	0.14322	0.99596	0.71671	0.41801	0.21074	1.14547	0.02179	9.91173	8.04581	8.19906	9.99644	9.56835	9.36769
1	0.98784	1.01851	0.23711	0.26106	1.61245	1.16669	0.59255	0.29106	0.51476	0.58198	10.6591	8.65278	7.87999	11.4464	10.9482	10.5627
1	0.28477	0.55171	-0.074	-0.09906	0.81073	0.76778	0.17238	0.12428	1.04939	0.23123	9.98364	9.14716	8.40513	10.3716	10.5446	10.0749
1	0.66407	0.78425	-0.37914	-0.18416	1.07963	0.82983	0.29374	0.01874	1.01912	0.12348	10.4643	9.01601	8.55487	11.6061	12.1694	11.2937
1	1.53997	0.79386	0.67662	0.18112	2.26202	1.46751	1.16332	0.58286	1.89988	1.23456	9.61606	7.28223	5.88653	10.688	9.83025	8.94181
1	1.57096	0.80769	0.63061	0.34274	2.06492	1.07239	1.26321	0.10009	1.89208	0.93087	10.2927	7.91409	7.15543	11.3235	10.3501	9.96019
1	1.6938	1.01206	0.50858	-0.55192	2.31922	1.55404	1.18999	0.40554	1.06712	0.15151	7.7151	5.00924	3.84184	7.99018	8.03352	6.39465
1	1.00026	1.08249	0.06226	0.19281	1.39537	0.9655	0.73453	0.22201	1.40078	0.41691	9.65875	7.576	7.29788	9.86025	9.60518	8.90371
1	0.0225	0.13488	-0.56635	-0.20805	1.34081	1.06549	0.92182	0.26189	0.40368	0.79124	10.4152	10.2578	8.00885	11.6011	12.3755	10.4174
1	1.58096	1.25665	0.0975	0.06339	2.87741	1.6927	1.27872	0.39077	1.7622	0.98207	9.54072	6.70311	4.97061	9.8571	9.69621	8.18761
1	2.25054	0.58565	0.66069	0.19303	2.48536	0.31552	0.96971	0.06661	0.87748	0.44881	9.92166	7.08547	7.12078	9.96525	9.11153	8.92893
1	1.99303	1.23251	0.9957	0.04674	2.67722	1.45169	1.47945	0.40685	1.31489	0.8823	10.318	7.09245	6.18908	10.069	9.02652	8.18266
	1.23858
	1.23858	1.29181	0.243659	0.00165222	1.83962	1.33591	0.899083	0.301389	1.31278	0.669753	9.68936	7.15897	6.51384	10.2642	10.0188	9.06368
	0.584268	1.37491	0.428462	0.210716	0.694121	0.888952	0.415974	0.210571	0.674027	0.543065	0.673767	1.93914	1.71014	0.870419	1.05202	1.11723
CONTROL	H2 BUCCAL (TO-T1)	H2 LINGUAL (T0-T1)	H4 BUCCAL (TO-T1)	H4 LINGUAL (T0-T1)	H2 BUCCAL (T0-T2)	H2 LINGUAL (T0-T2)	H4 BUCCAL (TO-T2)	H4 LINGUAL (T0-T2)	VERTICAL (T0-T1)	VERTICAL (T0-T2)	H2 T0 TOTAL	H2 T1 TOTAL	H2 T2 TOTAL	H4 T0 TOTAL	H4 T1 TOTAL	H4 T2 TOTAL
2	1.54286	0.81156	0.96114	0.17507	1.60393	0.99548	1.1325	0.60318	0.95087	0.1268	10.0293	7.67485	7.42986	10.842	9.70576	9.10629
2	1.49074	0.8848	0.07011	-0.08618	1.40298	1.05517	0.17309	0.06969	1.46075	0.86193	8.95825	6.58271	6.5001	9.6972	9.71327	9.45442
2	1.20146	1.15412	0.05197	0.01417	2.46575	1.06218	2.24897	-0.04487	1.47316	0.37004	10.8007	8.44515	7.2728	11.7464	11.6803	9.5423
2	0.3457	0.74844	-0.11425	0.2057	0.92068	0.84246	0.03053	0.34477	1.37175	0.54716	9.56912	8.47498	7.80598	10.257	10.1656	9.88171
2	0.72856	0.80783	0.43241	-0.03836	1.60764	1.13683	1.24017	0.05603	1.23961	0.94835	8.90548	7.36909	6.16101	9.88623	9.49218	8.59003
2	0.29299	0.58584	0.06058	-0.13317	0.85255	0.84776	0.4685	0.21972	1.15199	0.25037	9.91029	9.03146	8.20998	11.2195	11.2921	10.5313
2	0.99233	0.84975	0.24299	-0.01692	1.17186	0.88257	0.31597	0.12523	1.60416	0.30561	10.2789	8.43685	8.2245	10.5744	10.3484	10.1332
2	1.6552	1.41448	0.35627	0.08099	2.27459	1.50556	1.23795	0.19135	1.12641	0.75534	10.6872	7.61756	6.90709	10.8842	10.447	9.45494
2	0.15001	1.04231	-0.40658	-0.56152	0.36402	0.55635	0.17642	-0.20589	0.8584	0.47914	9.95341	8.76109	9.03304	10.5705	11.5386	10.5999
2	1.26583	0.82759	0.51249	-0.04089	2.129	1.27725	1.67407	0.24352	1.1584	0.67599	10.0643	7.9709	6.65807	11.4732	11.0016	9.55557
2	1.33596	1.05142	0.4557	0.45572	1.96627	1.07426	1.29948	0.43127	1.54078	0.53759	9.6061	7.21872	6.56557	10.6099	9.69845	8.87912
2	0.73375	1.48466	0.12168	-0.145	0.60417	1.71143	0.19004	-0.31198	1.38387	0.97147	10.2457	8.0273	7.93011	12.8707	12.89	12.9926
2	1.66702	0.75572	0.76706	-0.06005	2.01442	1.29341	1.42931	0.29009	0.77674	0.12491	7.64381	5.22107	4.33598	7.46172	6.75471	5.74232
2	1.27966	1.25585	0.20433	0.37272	2.24837	1.33093	1.47618	0.45605	2.02076	1.15862	10.0032	7.46769	6.4239	10.3229	9.74588	8.3907
2	1.55931	0.78963	0.31901	-0.01418	2.44361	1.25176	1.75837	0.30164	1.41964	0.84656	11.0094	8.66047	7.31404	11.5588	11.254	9.49883
2	2.39043	1.42347	0.67582	0.22693	1.93571	1.33859	1.46627	0.93697	1.65819	-0.06203	9.34619	5.53229	6.07189	10.7116	9.80881	8.30832
2	1.73047	1.42654	0.68782	0.51215	2.11328	1.70751	1.19056	0.56029	1.4655	1.13222	9.67622	6.51921	5.85543	9.8783	8.67833	8.12745
2	2.0163	0.68895	1.21147	0.01593	2.85981	1.08369	2.03049	0.2458	1.55913	1.03302	10.0597	7.35443	6.11618	9.77014	8.54274	7.49385
	1.24325	1.00016	0.367223	0.0535061	1.72104	1.16407	1.08549	0.250714	1.34556	0.614616	9.8193	7.57588	6.9342	10.5741	10.1532	9.23794
	0.589473	0.282361	0.385396	0.242392	0.682465	0.291076	0.671419	0.28696	0.298535	0.362753	0.760466	1.03901	1.06825	1.08665	1.34856	1.44989
		TO: BASELINE
		T1: 30DAYS
		T2: 90DAYS

## Sheet: VOL
ARP		T0	T1(30DAYS)	T2 (90DAYS)
		104.607	97.4533	88.2955
		131.546	112.671	102.186
		89.1097	59.6107	56.5425
		113.94	106.039	91.8046
		142.423	135.034	124.642
		108.345	101.069	96.1232
		85.0442	78.0502	76.5586
		138.693	128.873	121.729
		90.8769	89.1444	84.33
		163.808	162.224	151.529
		125.94	113.866	102.461
		103.728	86.1152	82.3693
		81.1397	69.3215	54.6066
		121.654	112.109	107.096
		141.727	149.751	125.382
		150.756	136.166	114.371
		158.586	132.154	130.378
		137.284	112.058	107.471
	MEAN	121.623	110.095	100.993
	SD	25.0661	26.8425	24.5874
CONTROL		107.284	92.957	68.9215
		147.539	139.155	133.708
		161.599	154.214	132.592
		109.043	105.416	100.713
		149.132	141.928	128.566
		124.854	122.124	114.843
		127.361	118.068	115.928
		149.898	135.003	124.378
		77.8878	80.0675	77.9539
		119.048	110.368	94.4033
		122.271	110.383	99.1467
		77.7001	74.9671	72.0312
		71.9324	62.0789	52.4956
		112.03	102.381	91.5209
		148.652	139.436	117.666
		138.16	121.778	111.51
		144.53	118.557	111.588
		142.925	119.694	104.388
	MEAN	123.991	113.81	102.908
	SD	26.3786	23.9932	22.514

## Sheet: RMS
ARP		BUCCAL 30D	BUCCAL 90D	LINGUAL 30D	LINGUAL 90D
		0.6847	1.0447	0.4318	0.5332
		2.943	1.78	0.473	0.8963
		1.3211	2.0494	2.4209	1.9849
		0.6212	1.3697	0.2609	0.513
		0.4171	0.846	0.2303	0.396
		0.5949	0.6258	0.3183	0.4834
		0.6068	0.661	0.372	0.4057
		0.5033	1.087	0.5404	0.5945
		0.1286	0.426	0.2559	0.449
		0.3324	0.2811	0.3226	0.3905
		0.6664	1.1329	0.4021	0.8194
		1.1108	1.6299	0.6754	0.7995
		0.8248	1.4674	0.4879	0.9732
		0.4636	0.8771	0.5063	0.4451
		0.8174	0.7555	0.1931	0.5932
		0.752	1.711	0.5092	0.7621
		1.2808	1.4391	0.3399	0.2089
		1.1521	1.6348	0.8151	0.6292
	M	0.845611	1.15658	0.530839	0.659839
	SD	0.598203	0.491518	0.483611	0.375969
CONTROL		BUCCAL 30D	BUCCAL 90D	LINGUAL 30D	LINGUAL 90D
		1.0416	1.1255	0.4026	0.6947
		0.4191	0.5334	0.3493	0.5732
		0.4971	1.7273	0.5261	0.513
		0.143	0.4516	0.4126	0.5046
		0.4587	1.0195	0.2646	0.4281
		0.1723	0.5604	0.2602	0.4273
		0.4757	0.6621	0.434	0.4509
		0.7453	1.2957	0.5732	0.6509
		0.1876	0.2614	0.2452	0.6073
		0.6853	1.6028	0.2677	0.5739
		0.5722	1.2523	0.6141	0.7142
		0.4197	0.4069	0.502	0.7366
		0.8704	1.338	0.3373	0.6173
		0.5619	1.3512	0.6304	0.6604
		0.7055	1.717	0.4071	0.7
		1.1872	1.1305	0.6423	1.0446
		0.9735	1.2899	0.9712	0.993
		1.1848	1.8563	0.3353	0.5291
	M	0.627828	1.08788	0.454178	0.634394
	SD	0.315816	0.484752	0.179316	0.16546
